# Supplementary material for: A versatile nanobody platform for live and super-resolution imaging of synaptic vesicle dynamics and plasticity in rodent and human neurons
Source: J Nanobiotechnology. 2026 May 14;24:443. doi: 10.1186/s12951-026-04489-w (PMC13185310; doi:10.1186/s12951-026-04489-w)
Supplement: Supplementary file 1 — Supplementary Material 1 [file 12951_2026_4489_MOESM1_ESM.zip]

Archive with 4 entries (4 files):
- Supplementary_Table_2.xlsx
- __MACOSX/._Supplementary_Table_2.xlsx
- Supplementary_Table_1.xlsx
- __MACOSX/._Supplementary_Table_1.xlsx
