# Supplementary material for: A versatile nanobody platform for live and super-resolution imaging of synaptic vesicle dynamics and plasticity in rodent and human neurons
Source: J Nanobiotechnology. 2026 May 14;24:443. doi: 10.1186/s12951-026-04489-w (PMC13185310; doi:10.1186/s12951-026-04489-w)
Supplement: Supplementary file 1 — Supplementary Material 1 [file 12951_2026_4489_MOESM1_ESM.zip › Supplementary_Table_2.xlsx]

## Sheet: Sheet1
	NbLum-Syt1 complex
Data collection
Space group	P 1 21 1
Cell dimensions:
a, b, c (Å)	87.96, 100.23, 103.94
a, b, g (°)	90.00, 100.83, 90.00
Resolution (Å)	2.75
No. unique reflections	46246 (4523)
Rmerge	0.096 (0.839)
I/sI	10.3 (1.5)
CC(1/2)	0.998 (0.898)
Completeness (%)	100.0 (99.9)
Redundancy	6.7 (6.9)
Refinement
Resolution (A)	59.11-2.75
Rwork/Rfree	0.264/0.294
No. atoms:
Protein	6750
Ligand (Syt1)	930
Water	73
B-factors:
Protein	98.44
Ligand (Syt1)	119.71
Water	61.45
R.m.s. deviations
Bond lengths (Å)	0.01
Bond angles (°)	1.585
