# Supplementary material for: A versatile nanobody platform for live and super-resolution imaging of synaptic vesicle dynamics and plasticity in rodent and human neurons
Source: J Nanobiotechnology. 2026 May 14;24:443. doi: 10.1186/s12951-026-04489-w (PMC13185310; doi:10.1186/s12951-026-04489-w)
Supplement: Supplementary file 1 — Supplementary Material 1 [file 12951_2026_4489_MOESM1_ESM.zip › Supplementary_Table_1.xlsx]

## Sheet: Sheet1
Single_ID	Gene names	median ratio vs input	median ratio vs controls
Q08406	Cntfr	3.55373	3240.11
A0A140TAA1	Igsf8	2.0542	2273.03
O35162	Hspa13	1.6798	1733.66
Q5XIE8	Itm2b	1.41401	1680.1
Q6AYI5	Shoc2	1.49909	1525.43
D3ZT20	Fbxo41	1.134	1083.61
B4F7A9	Csnk2a2	1.34964	1052.63
Q4V8I7	Lrrc8a	1.45664	1037.77
Q704S8	Crat	0.901722	1028.28
P15651	Acads	1.35256	981.037
Q63155	Dcc	0.889635	864.236
Q05546	Tnr	0.774262	844.404
A0A0G2K9D7	Pcdhgc3	0.959968	805.735
D4ACG7	Cpne6	1.07304	741.224
F1MAR6	Prodh	0.833719	716.558
P97685	Nfasc	0.483679	653.876
A0A0G2K4N7	Mpp6	0.928955	643.094
D4AC36	Eif3f	0.714522	596.397
Q62888	Nlgn2	0.748117	534.525
P0CC10	Lrrc4b	0.641853	533.18
P60123	Ruvbl1	0.779258	498.184
D3ZNQ6	Ube2m	0.422505	468.055
P63324	Rps12	0.562635	438.09
F1LQ09	Atl2	0.626182	437.865
Q5FVQ4	Mlec	0.325399	420.597
P49803	Rgs7	0.480246	405.516
D3ZW08	Adsl	0.394138	331.893
G3V928	Lrp1	0.461359	328.678
P70490	Mfge8	0.932804	327.305
D4A565	Ndufb5	0.301197	298.827
P62762	Vsnl1	0.324405	296.957
A0A0G2JY03	A0A0G2JY03	0.422685	282.748
P15943	Aplp2	0.422637	268.63
P25304	Agrn	0.272579	261.82
Q6AY21	G3bp2	0.240798	250.746
Q9QX69	Lancl1	0.258738	238.726
F1LPG5	LOC688963;LOC100361934	0.35246	232.441
P37397	Cnn3	0.314004	225.881
Q9QVC8	Fkbp4	0.270642	221.819
Q6AY30	Sccpdh	0.218402	197.283
P02650	Apoe	0.227233	191.273
O88871	Gabbr2	0.185332	173.904
P27605	Hprt1	0.193497	169.019
Q641Y0	Ddost	0.16227	165.3
D3ZB78	RGD1559864	0.178134	156.694
D3ZUD8	Tm9sf3	0.15296	151.165
B0BNL2	LOC364561	0.200822	145.998
O09175	Rnpep	0.122862	144.26
Q4V8H5	Dnpep	0.81698	143.805
P04218	Cd200	0.112218	141.936
F1M0Z6	Neo1	0.578121	129.924
Q5XI32	Capzb	0.106735	126.047
P20236	Gabra3	0.0913088	125.391
Q64568	Atp2b3	0.153046	121.654
P63079	Gabrb3	0.128052	115.039
D3ZH41	Ckap4	1.61826	107.559
P85971	Pgls	0.0947983	102.301
P10888	Cox4i1	0.07384	101.651
P32736	Opcml	0.114159	91.3789
P97710	Sirpa	0.0679854	82.2434
Q8K4K5	Llgl1	0.104489	79.3406
P16086	Sptan1	0.157347	73.5556
Q4V7C7	Actr3	0.0728874	72.3911
O54975	Xpnpep1	0.0460884	70.9125
P23978	Slc6a1	0.0656498	70.562
P63045	Vamp2	0.0506117	69.0983
D3ZQ57	Plxnb2	0.522423	66.6186
P04906	Gstp1	0.0687773	63.8232
F1LNJ2	Snrnp200	0.0555461	63.2609
Q9Z1Y3	Cdh2	0.0746438	60.7513
Q62656	Ptprz1	1.32798	58.6023
A0A0G2K6T9	Pcdh1	0.152783	55.3366
P17220	Psma2	0.0432344	55.1118
Q05695	L1cam	0.283215	48.7363
P27615	Scarb2	0.0533535	47.836
Q3T1K5	Capza2	0.0548597	46.7673
P19139	Csnk2a1	0.454807	46.532
Q9R1K2	Tenm2	0.0996223	45.8091
Q9Z2Z8	Dhcr7	0.111568	38.5804
P85968	Pgd	0.32027	38.3743
Q63564	Sv2b	0.0345918	34.7313
P97852	Hsd17b4	0.0803658	34.6767
P05708	Hk1	0.0801472	33.6956
P21707	Syt1	0.132923	32.7786
F1LT36	RGD1564698;Rps10;LOC100360905;RGD1561871	0.381751	32.4349
A0A0G2K7P9	A0A0G2K7P9	0.152873	31.5894
Q9JLT0	Myh10	0.181574	31.2013
Q812E9	Gpm6a	0.171388	30.5057
F1MAA3	LOC100909464	0.295025	29.9657
P35571	Gpd2	0.573768	29.8872
F1LNT0	Dpysl4	0.117889	29.1163
A0A0G2K1L0	A0A0G2K1L0	1.25361	28.8337
P50137	Tkt	0.0823126	28.8137
B5DFN2	Ahcyl1	0.0836922	28.1847
B2RZD1	Sec61b	0.532872	26.0706
P37285	Klc1	0.204511	26.0495
Q63374	Nrxn2	0.157808	25.3347
Q63604	Ntrk2	0.693594	24.9538
F1LMQ3	Psmd8	0.281657	24.6305
P20595	Gucy1b3	0.319358	24.3092
P63322	Rala	0.167979	23.1628
Q5XI34	Ppp2r1a	0.340766	22.8293
M0RAD5	Clpp	1.26668	22.4759
Q5U300	Uba1	0.16823	22.1948
P30009	Marcks	0.176537	21.9339
P97686	Nrcam	0.763761	21.7607
P48768	Slc8a2	0.020507	21.7495
P46462	Vcp	0.676062	21.4882
D3ZSA9	Nomo1	0.213726	21.2553
Q9WTT6	Gda	0.182915	20.6162
Q8VD52	Pdxp	0.206559	20.0025
P07335	Ckb	0.119596	19.8259
Q5XIU9	Pgrmc2	1.07329	19.5945
P62142	Ppp1cb	0.88272	19.5803
Q91XU8	Cds2	0.104145	19.2011
Q9QYF3	Myo5a	0.0558346	18.9122
A0A0G2K7L2	A0A0G2K7L2	0.245235	18.7688
Q63372	Nrxn1	0.202502	18.4725
P62747	Rhob	0.235903	18.3072
D3ZES7	Plxna4a	0.228263	18.033
P08592	App	0.279317	17.8232
Q9JLA3	Uggt1	0.1311	17.7907
Q62915	Cask	0.0182655	17.7389
G3V881	Lingo1	0.0588028	17.3361
Q08163	Cap1	0.0176133	17.3204
P24368	Ppib	0.0562342	17.1629
P05065	Aldoa;Aldoart2	0.145137	16.7963
Q9JIL3	Ilf3	0.133562	16.7429
A0A0G2K613	Marcksl1	0.590419	16.6575
Q9WVC0	Sept7	0.225499	16.1715
Q4KM73	Cmpk1	0.513837	16.0771
Q4KM49	Yars	0.121755	16.0665
P97849	Slc27a1	0.241334	16.0615
Q91ZN1	Coro1a	0.0380664	15.7073
P11506	Atp2b2	0.119016	15.5176
Q52KJ9	Tmx1	0.713467	15.2921
B2RZ37	Reep5	0.0452925	15.0813
Q9QXU8	Dync1li1	0.15404	14.9915
Q5FVH2	Pld3	0.356099	14.3285
M0RCY2	LOC683961;Rps13	0.502655	14.2517
P51146	Rab4b	1.35457	14.0371
P70500	Cdipt	0.292015	13.9034
Q01062	Pde2a	0.594509	13.786
A0A0G2K459	A0A0G2K459	0.549317	13.7385
D3ZVQ0	Usp5	0.141687	13.4052
P19491	Gria2	0.474855	13.2412
Q9QXQ0	Actn4	0.20543	13.2406
P06685	Atp1a1	0.106889	13.2314
Q9Z0V5	Prdx4	1.65768	13.0813
Q5XIN6	Letm1	0.0982596	13.0487
D4A6H8	Ctnna2	0.315959	12.9889
P13596	Ncam1	0.175462	12.842
Q5HZY2	Sar1b	1.44711	12.8043
Q5XIM7	Kars	0.687046	12.3328
P67874	Csnk2b	0.587509	12.2754
Q64232	Tecr	0.0431783	12.1415
B5DFK6	Ap3d1	0.10076	12.1075
Q63633	Slc12a5	0.0479531	11.9841
P36876	Ppp2r2a	0.34623	11.9671
P50398	Gdi1	0.0113417	11.6684
D3ZFA8	LOC100364909;Rps17;LOC100361180;RGD1559955	0.486048	11.5453
Q7TQ16	Uqcrq	0.143269	11.5256
Q63617	Hyou1	1.32221	11.5124
D3ZFQ8	Cyc1	0.199014	11.4281
Q62889	Nlgn3	0.809081	11.3856
Q62634	Slc17a7	0.0599652	11.2195
D4A249	Mblac2	0.436096	11.2141
P29314	Rps9;LOC100364509	0.949172	11.1988
Q7TP47	Syncrip	0.396665	11.1121
Q5M7U6	Actr2	0.232721	11.0158
Q7TP62	LOC367195	1.51485	10.8607
B3GNI6	Sept11	0.105465	10.831
B2GV73	Arpc3	0.164065	10.6953
B2RYJ7	Actr1b	1.10813	10.6215
Q6PCU2	Atp6v1e1	0.090882	10.5022
Q9JJK1	Gpm6b	0.0106538	10.4338
D4ABI7	LOC100365676	0.073021	10.4073
P16036	Slc25a3	0.0254929	10.3985
P68255	Ywhaq	0.168455	10.3774
P21708	Mapk3	0.564548	10.2745
P16638	Acly	0.188186	10.0704
P31647	Slc6a11	0.107176	9.92069
G3V679	Tfrc	0.323609	9.9077
P41562	Idh1	0.0720729	9.61787
P52296	Kpnb1	0.132981	9.54032
P51635	Akr1a1	0.129974	9.5087
F1LS86	Iars	0.278361	9.19947
Q6AYR2	Ndrg3	0.727673	8.88359
P62815	Atp6v1b2	0.156102	8.86364
Q76IJ9	Elavl3	0.565459	8.85491
D3ZM33	LOC100362298;Rps18;LOC100912024	0.217296	8.76361
Q04462	Vars	0.368627	8.71044
Q62813	Lsamp	0.0313734	8.69184
A0A0G2K2C7	A0A0G2K2C7	0.221565	8.53039
P50399	Gdi2	0.119946	8.44384
Q4V8I9	Ugp2	0.139545	8.36071
P41516	Top2a	0.826002	8.19405
P62260	Ywhae	0.0759221	8.13907
D4A133	Atp6v1a	0.287733	8.10941
P68511	Ywhah	0.113563	8.09031
O08700	Vps45	0.965668	8.03623
Q9Z1P2	Actn1	0.187997	7.92247
Q7TP98	Ilf2	0.227381	7.90395
Q9Z270	Vapa	0.0845222	7.89163
P25286	Atp6v0a1	0.0658509	7.80368
Q5HZV9	Ppp1r7	1.10394	7.79678
P62944	Ap2b1	0.187843	7.67858
Q62991	Scfd1	0.590092	7.66675
Q7TPB1	Cct4	0.690483	7.6582
P31422	Grm3	0.261191	7.63678
D3ZU13	LOC100911431	0.0325471	7.61097
O88600	Hspa4	0.00865867	7.56468
P35400	Grm7	0.0715242	7.49637
P20651	Ppp3cb	0.372898	7.45048
P16970	Abcd3	0.513293	7.43856
O35263	Pafah1b3	0.463894	7.42425
Q4FZT9	Psmd2	0.173189	7.19723
P38983	Rpsa	0.189322	7.18909
P62824	Rab3c	0.146816	7.17167
A0A0G2K8W9	A0A0G2K8W9	0.365233	7.16206
P06686	Atp1a2	0.028767	7.12182
Q63151	Acsl3	0.744471	7.03423
P63036	Dnaja1	0.954903	6.99359
P48500	Tpi1	0.161847	6.95716
Q80U96	Xpo1	0.0953863	6.87318
F1LQS3	Rpl6	1.03223	6.83088
P63086	Mapk1	0.0984909	6.75648
B5DF89	Cul3	0.0726123	6.64598
Q62717	Cadps	0.117777	6.62376
A0A0G2JY08	A0A0G2JY08	0.115208	6.59517
Q6P7R8	Hsd17b12	0.243046	6.58223
Q641Z6	Ehd1	0.371373	6.49657
Q9EPH8	Pabpc1	0.15316	6.43728
D3ZZK1	LOC100359563;Rps20;RGD1563124	0.460951	6.42133
Q8CFD0	Sfxn5	0.492993	6.39805
P13233	Cnp	0.844329	6.39426
P09527	Rab7a	0.472883	6.35963
Q01728	Slc8a1	0.142739	6.34306
Q68FQ0	Cct5	0.86933	6.28524
P15178	Dars	0.336451	6.27942
Q9R066	Cxadr	0.639658	6.2221
P47942	Dpysl2	0.417338	6.20917
P35565	Canx	0.157942	6.20508
Q63016	Slc7a5	0.064085	6.16567
Q63570	Psmc4	1.06454	6.16414
P15791	Camk2d	1.79743	6.1623
B2RZ72	Arpc4	0.11838	6.13585
P19945	Rplp0	0.431015	6.13435
P35704	Prdx2	0.0209599	6.10983
B2RYD7	Stt3b	0.0954838	6.08454
P49242	Rps3a;LOC100365839	0.979483	6.01921
Q9QWN8	Sptbn2	0.258273	6.00548
P62890	Rpl30	0.249991	5.97104
P69060	Cmas	1.45863	5.89246
Q32PX2	Aimp2	1.36694	5.70164
D4A857	Ipo9	0.0650204	5.6588
P0DP31	P0DP31	0.031679	5.63939
Q8CFN2	Cdc42	0.254311	5.62905
P31596	Slc1a2	0.180558	5.60554
D4A1Q9	Ttll12	0.537319	5.43998
Q9QXY2	Srcin1	0.315272	5.34412
Q66HD0	Hsp90b1	0.823141	5.24588
G3V7G9	Eif3l	1.82305	5.23946
A0A0G2KBB9	A0A0G2KBB9	0.0529607	5.21528
P21396	Maoa	1.02251	5.19088
P62425	Rpl7a;LOC100361311;LOC100911966;LOC680161	0.603761	5.18288
P62246	Rps15a;LOC691716;Rps15al2;LOC100364191	1.11073	5.16472
M0R5T4	Rac3	1.30335	5.1628
Q62636	Rap1b	0.404853	5.1626
P63074	Eif4e	1.03006	5.15603
G3V6L4	Kif5c	0.132526	5.13451
P63088	Ppp1cc	0.448748	5.11719
D4A9D6	Dhx9	1.77235	5.09902
P50475	Aars	0.399156	5.06313
P24942	Slc1a3	0.312628	5.05309
Q1JU68	Eif3a	0.0873323	5.03116
Q4V8C7	Prkra	1.82003	5.0158
P11442	Cltc	0.446043	5.00551
P05370	G6pdx	0.715908	4.98258
P62083	Rps7	0.871929	4.91897
P11505	Atp2b1	0.365353	4.8981
P50878	Rpl4	0.63739	4.80739
D3Z981	Plxna1	0.102565	4.77328
F1LMZ8	Psmd11	0.410174	4.66678
B2GUZ9	Fam49b	0.105193	4.62746
Q9ERH3	Wdr7	0.0408084	4.62724
Q9QX81	Hnrnpab	0.536796	4.60939
Q02563	Sv2a	0.137138	4.57671
P97536	Cand1	0.244047	4.57489
Q9QYL8	Lypla2	0.832511	4.57058
F1M2D4	Arhgap23	0.138578	4.56928
Q9R063	Prdx5	0.18734	4.54181
Q5XIM9	Cct2	0.666425	4.53584
P25235	Rpn2	0.489342	4.52556
O35303	Dnm1l	0.557007	4.51913
Q64548	Rtn1	0.0857462	4.49357
O35814	Stip1	0.133376	4.4861
Q4KM74	Sec22b	0.572975	4.45239
M0RB22	Ptprd	0.622462	4.42953
P05426	Rpl7	1.06463	4.39391
P62882	Gnb5	0.324018	4.38728
Q64560	Tpp2	0.437816	4.28661
O35509	Rab11b	0.480405	4.27469
A0A0G2K490	A0A0G2K490	0.179822	4.27463
F1LPV0	Nars	0.593393	4.22928
Q641Y2	Ndufs2	0.520986	4.22697
Q5U2X8	Acot9	2.39549	4.2199
Q63081	Pdia6	0.634726	4.19348
A0A0G2JUD2	A0A0G2JUD2	0.608669	4.17395
P63329	Ppp3ca	0.359244	4.16348
P09895	Rpl5;Rpl5l1	0.591645	4.13014
Q64605	Ptprs	1.09314	4.10597
P62138	Ppp1ca	0.322948	4.07497
F1M471	Epm2aip1	1.49124	3.97941
P18298	Mat2a	1.1015	3.96168
P07340	Atp1b1	0.294708	3.94004
Q68FR6	Eef1g	0.674263	3.93854
P35281	Rab10	0.235416	3.88323
Q91Z79	Ppfia3	0.427008	3.83675
A0A0G2K3Z9	Prdx1	0.222721	3.83456
P40329	Rars	1.06689	3.83202
D3ZAP9	Gpd1l	0.186432	3.79127
P00787	Ctsb	0.153163	3.77044
P62716	Ppp2cb	0.796818	3.75454
P63102	Ywhaz	0.149585	3.75038
P35213	Ywhab	0.222921	3.72798
P19332	Mapt	0.127725	3.7079
P06761	Hspa5	0.569222	3.67083
Q5BK63	Ndufa9	1.59408	3.66198
F1M0Z1	Trio	0.0755314	3.64838
Q505J9	Atad1	0.829917	3.5988
Q05764	Add2	0.277669	3.55367
A0A0G2JXD0	Rpl9;LOC100911472;LOC100910002;RGD1561928	1.94793	3.50357
A1L1J8	Rab5b	0.827438	3.47918
P10111	Ppia	0.0774309	3.47421
P32089	Slc25a1	0.978711	3.46902
A0A0G2JY26	A0A0G2JY26	0.253631	3.45369
Q71TY3	Rps27;LOC100362987	0.948621	3.37656
O35095	Ncdn	0.763349	3.34008
Q7M0E3	Dstn	0.419854	3.3389
Q6PDV6	Rps14	0.831696	3.33117
D3ZD11	Spcs2	1.58572	3.32608
D4ACB8	Cct8	0.857377	3.28865
Q920L2	Sdha	0.182959	3.25148
Q5XIC6	Psmd12	1.10122	3.24458
P62193	Psmc1	0.683606	3.20945
Q64559	Acot7	0.0236705	3.17949
P10536	Rab1b	1.11047	3.17627
P11598	Pdia3	0.334859	3.17381
P42123	Ldhb	0.0389689	3.09519
A0A0G2JTR4	A0A0G2JTR4	0.338205	3.04245
P38718	Mpc2	0.301419	3.02518
P04642	Ldha	0.0458163	3.01552
P21531	Rpl3	0.913811	2.99648
P29457	Serpinh1	0.904253	2.98726
F1LU48	Ergic1	1.06209	2.96727
P62243	Rps8;LOC100363452;LOC297756;RGD1566369	1.93147	2.92937
P62839	Ube2d2	0.785491	2.89841
G3V8A5	Vps35	0.560744	2.88408
P84092	Ap2m1	0.591766	2.81599
P82995	Hsp90aa1	0.516893	2.80754
Q62910	Synj1	0.133655	2.80217
P41123	Rpl13;LOC100360491;RGD1563145	1.96534	2.73426
Q9JHY2	Sfxn3	1.14461	2.70643
Q63413	Ddx39b;Ddx39a	1.93306	2.65991
P62703	Rps4x;Rps4y2	1.68902	2.64041
P05197	Eef2	0.450545	2.62423
P63018	Hspa8;LOC102549957;LOC680121	0.494622	2.61303
P20280	Rpl21;LOC100360604;LOC681195;RGD1562839;LOC686080;RGD1561815;LOC100909610;RGD1562923;RGD1565370;RGD1562601;LOC100361103;RGD1566326;LOC100360611;RGD1561957;RGD1562929	1.06965	2.60798
D4A6W6	RGD1561333;Rpl8	2.17663	2.60255
Q62952	Dpysl3	0.492456	2.56061
P62268	Rps23;RGD1563570;RGD1563705	1.58426	2.53574
A0A0U1RVI9	Rps2;LOC100359960;Gm8225	0.714455	2.50592
Q5M7A7	Cnrip1	0.669656	2.49929
P06687	Atp1a3	0.148138	2.49798
P62282	Rps11	1.2425	2.4934
P07825	Syp	1.63405	2.46684
P24049	Rpl17	2.21642	2.40824
P62909	Rps3	1.74496	2.3664
P07153	Rpn1	1.69431	2.36584
P23565	Ina	1.64733	2.35973
I6L9G6	Tardbp	1.7362	2.34908
P85845	Fscn1	0.164626	2.33539
P85515	Actr1a	0.830784	2.32204
P11980	Pkm	0.292952	2.2417
Q68FY0	Uqcrc1	0.576723	2.21681
P08413	Camk2b	1.51478	2.21487
Q6NYB7	Rab1A	0.944045	2.21182
P19527	Nefl	1.59984	2.19859
P12369	Prkar2b	1.09383	2.19029
P62914	Rpl11	2.02242	2.16815
P0C2X9	Aldh4a1	1.41287	2.15619
D4AC23	Cct7	1.56019	2.13963
Q09073	Slc25a5	0.245959	2.13034
Q6P502	Cct3	1.71972	2.12189
F1LX07	Slc25a12	1.25566	2.11078
P28480	Tcp1	2.03873	2.1099
P61765	Stxbp1	0.77118	2.10324
Q6RUV5	Rac1	0.822899	2.09224
Q63507	Rpl14;LOC306079	2.36621	2.07225
P05712	Rab2a	1.01948	2.05376
D4ADS4	Mgst3	0.680146	2.04606
P45592	Cfl1	0.594854	1.99079
P63039	Hspd1	0.553312	1.97914
Q5EB77	Rab18	1.54393	1.9764
Q3MHS9	Cct6a	1.3167	1.96847
Q6PDV7	Rpl10;Rpl10l	3.61526	1.90965
Q62950	Crmp1	1.00228	1.86902
Q9JJ54	Hnrnpd	1.28878	1.85966
P61980	Hnrnpk;LOC100359916	0.693077	1.83025
P34058	Hsp90ab1	0.777613	1.76589
Q6AYI1	Ddx5	1.70461	1.73782
Q5FVM4	Nono	3.49981	1.51292
